# Supplementary material for: Whole-genome sequencing of Atacama skeleton shows novel mutations linked with dysplasia
Source: Genome Res. 2018 Apr;28(4):423–31. doi: 10.1101/gr.223693.117 (PMC5880234; doi:10.1101/gr.223693.117)
Supplement: Supplemental Material [file supp_gr.223693.117_Supplemental_Table_S5_.xls]

## Sheet: Supp Table5
Supplemental Table S5. List of genes with putative missense mutation (nsSNVs) for validation. This table consists of genes with single nucleotide variants identified by WGS method and later validated using target sequencing method.
Gene	Chr	SN(V/P) Position	genotype	Genotype Call	ACC	EXON	dbnsfp.2.4 pred_sift	dbnsfp.2.4.pred_mutation_taster	dbnsfp.2.4.score_mutation_taster	snpeff.2.4.class
KMT2D	12	49431091	het	C/T	NM_003482	34	Damaging	Polymorphism	0.89	Missense
FLNB	3	58097944	het	G/T	NM_001457	18	Damaging	Disease causing	0.99	Missense
ATR	3	142185288	het	C/G	NM_001184	40	[Damaging, Tolerated]	Disease causing	1	Missense
COL1A1	17	48265929	het	C/T	NM_000088	43	[Damaging, Tolerated]	Disease causing	0.93	Missense
COL2A1	12	48368604	het	C/T	NM_033150	51	Damaging	Disease causing	1	Missense
TRIP11	14	92491680	het	A/T	NM_004239	3	Damaging	Disease causing	0.98	Missense
PCNT	21	47850484	hom	C/C	NM_006031	34	Damaging	Polymorphism automatic	1	Missense
