# Supplementary material for: Whole-genome sequencing of Atacama skeleton shows novel mutations linked with dysplasia
Source: Genome Res. 2018 Apr;28(4):423–31. doi: 10.1101/gr.223693.117 (PMC5880234; doi:10.1101/gr.223693.117)
Supplement: Supplemental Material [file supp_gr.223693.117_Supplemental_Table_S2.xls]

## Sheet: Supp Table2
Supplemental Table S2. Variant characteristics of Ata genome. This table lists the total and QC passed SNVs, Indels, and Structural variants including the percentage of SNVs and Indels with dbSNP identifiers, heterozygous to homozygous (het/hom) call ratios, transitions to transversions (Ti/Tv) and insertion to deletion ratio.
Variant	SNVs	Indels	Structural Variations (Ins, Del, Dup, Inv)
Total	3356569	518365	6401
Good Quality (PASS)	2736981	401822	1047 (69, 441, 525,12)
dbSNP147	0.9644	0.9148
het/hom ratio	1.11	1.06
Ti/Tv Ratio	2.04
Insertion/Deletion ratio		0.89
