# Supplementary material for: Whole-genome sequencing of Atacama skeleton shows novel mutations linked with dysplasia
Source: Genome Res. 2018 Apr;28(4):423–31. doi: 10.1101/gr.223693.117 (PMC5880234; doi:10.1101/gr.223693.117)
Supplement: Supplemental Material [file supp_gr.223693.117_Supplemental_Table_S1.xls]

## Sheet: Supp Table1
Supplemental Table 1. Mapping Ata genome sequence reads on human and other human primates.This table lists the mapped and unmapped regions of Ata genome and other non-human primates to the human reference genome with decoy sequence (hs37d5).
Reference genome	Human (hs37d5)	Chimpanzee (pantro4)	Rhesus (rheMac3)
Uniquely mapped%	0.8977	0.8801	0.6479
Multiple mapped%	0.0703	0.0822	0.1071
Unmapped%	0.032	0.0377	0.245
